# Supplementary material for: Space- and Time-Resolved Metabolomics of a High-Grade Serous Ovarian Cancer Mouse Model
Source: Cancers (Basel). 2022 Apr 30;14(9):2262. doi: 10.3390/cancers14092262 (PMC9104348; doi:10.3390/cancers14092262)
Supplement: Supplementary file 1 [file cancers-14-02262-s001.zip]

Archive with 1 entries (1 files):
- cancers-1680945-supplementary.pdf
